# Supplementary material for: No Modulation of Visual Cortex Excitability by Transcranial Direct Current Stimulation
Source: PLoS One. 2016 Dec 9;11(12):e0167697. doi: 10.1371/journal.pone.0167697 (PMC5147954; doi:10.1371/journal.pone.0167697)
Supplement: S1 Table — Demographic data and dependent values of 32 subjects. (XLSX) [file pone.0167697.s001.xlsx]

## Sheet: Tabelle1
Nr.	group	gender	age	order	pre01 high	pre02 high	pre mean high	slope pre mean high	post01 high	post02 high	delta PT high	pre01 low	pre02 low	pre mean low	slope pre mean low	post01 low	post02 low	delta PT low
1	anodal	f	20	low/high	43.9	45.2	44.5	1.2	44.4	43.6	-0.1	40	42.6	41.3	2.51	40.9	41.7	-0.4
2	anodal	f	20	high/low	40	38.5	39.3	2.76	36.1	37.1	-3.2	40	38.6	39.1	2.56	38	37.1	-1.1
3	anodal	m	19	high/low	53.7	54.6	54.2	1.69	54.2	53.9	0	53.7	55	54.3	1.23	54.2	55.5	-0.1
4	anodal	m	19	low/high	37.6	40.2	38.9	2.41	40.2	42.8	1.3	35	36.1	35.5	1.69	35.3	35.8	-0.2
5	anodal	f	18	low/high	33.7	32.8	33.2	1.1	32.5	35	-0.7	34.6	34.5	34.6	1.25	34	32.7	-0.6
6	anodal	f	24	high/low	33.5	33.5	33.5	2.2	27	26.5	-6.5	26.8	27.1	27	1.66	19.2	19.5	-7.8
7	anodal	f	25	low/high	41.6	42.8	42.2	1.8	41.8	41.8	-0.4	40.4	36.5	38.5	1.79	40.7	34.1	2.2
8	anodal	m	24	low/high	54.2	53.7	53.9	1.31	54.3	53.4	0.4	49.8	51.1	50.5	1.67	48.6	51.1	-1.9
9	anodal	m	22	high/low	56.7	55.4	56.1	1.55	55.8	52.9	-0.3	50.9	52.1	51.4	1.08	50.4	52.5	-1
10	anodal	f	19	high/low	56.8	56.7	56.8	2.8	60.2	55.6	3.4	51.2	50.2	50.7	1.19	50.8	50.8	0.1
11	anodal	m	23	low/high	52.5	51.5	52	3.49	49.3	50.8	-2.7	52.9	54.6	53.9	2.7	53.1	55.2	-0.8
12	anodal	f	23	low/high	62.7	62.7	62.7	1.98	62	65.2	-0.7	64.3	64	64.2	4.98	63.5	64.2	-0.7
13	anodal	f	23	low/high	39.7	41.9	41	0.94	39.9	40.4	-1.1	37.1	38.8	38	1.43	37.8	40.4	-0.2
14	anodal	m	30	high/low	57.8	60.85	59.4	2.04	62.7	64.6	3.3	60.8	60.8	60.8	1.26	59.1	62.1	-1.7
15	anodal	m	30	low/high	51.9	50.7	51.4	2.55	50.1	53.4	-1.3	48.1	49	48.6	2.44	49.3	50.6	0.7
16	anodal	f	26	high/low	44.7	45.1	45	0.74	45.1	45.7	0.1	44.7	44.2	44.6	0.84	44.9	48	0.3
17	cathodal	f	23	high/low	47.9	44.5	46.3	3.14	39.4	41	-6.9	47	46.6	46.8	2.64	44.3	41.2	-2.5
18	cathodal	m	20	high/low	42.2	41.7	42	2.38	39.7	38	-2.3	42.9	41.5	42.2	1.73	41	41.4	-1.2
19	cathodal	f	23	low/high	33	33.9	33.4	1.54	35.4	35.3	2	30	30.9	30.4	3.02	35.3	35.5	4.9
20	cathodal	m	23	low/high	47.4	46.4	47	0.88	48.1	49.9	1.1	46.1	45.2	45.6	2.58	51.4	48.4	5.8
21	cathodal	m	23	low/high	46.1	46.7	46.5	1.37	48.8	48.5	2.3	42.8	43.3	43	1.68	43.8	45.5	0.8
22	cathodal	f	24	high/low	27.8	30	28.9	1.72	27.6	28	-1.3	29.4	29.5	29.4	2.36	28	27.1	-1.4
23	cathodal	f	24	low/high	40.7	41.2	40.8	0.89	41.4	42.5	0.6	44.4	43.4	44.1	0.8	46.9	43.8	2.8
24	cathodal	m	25	high/low	65	63.7	64.3	1.88	63.4	61.3	-0.9	65.4	66.3	65.8	1.66	66.7	65.4	0.9
25	cathodal	f	24	high/low	32.3	34.8	33.6	3.17	33.8	34.3	0.2	36.3	35.5	35.9	1.44	34.6	36.3	-1.3
26	cathodal	f	22	low/high	34.1	34.6	34.3	1.49	31.7	32.6	-2.6	35.4	34.6	35.1	1.75	30.5	33.2	-4.6
27	cathodal	m	27	low/high	47.5	48.3	47.7	1.06	47	49.5	-0.7	45.4	47.1	46.3	1.91	51.1	46.8	4.8
28	cathodal	f	20	high/low	52.7	52.9	52.5	2.55	53.4	53.3	0.9	55.9	56.7	56.3	1.54	55.8	58.8	-0.5
29	cathodal	m	29	high/low	44.2	43	43.6	1.08	45.1	45.6	1.5	44.3	45.1	44.7	1.62	44.7	45.2	0
30	cathodal	m	21	low/high	41	38.8	39.9	1.19	39.9	40.2	0	36.7	37.5	37.1	1.25	34.7	39.9	-2.4
31	cathodal	m	18	low/high	36.1	34.9	35.5	1.39	32.3	31.7	-3.2	37.4	38.7	38	1.69	37.5	33.6	-0.5
32	cathodal	m	18	high/low	42	43.3	42.7	1.6	44.4	44.6	1.7	42.5	42.9	42.7	1.91	45.4	45.4	2.7
